# Supplementary material for: An Efficient, Short Stimulus PANC-1 Cancer Cell Ablation and Electrothermal Therapy Driven by Hydrophobic Interactions
Source: Pharmaceutics. 2022 Dec 28;15(1):106. doi: 10.3390/pharmaceutics15010106 (PMC9867450; doi:10.3390/pharmaceutics15010106)
Supplement: Supplementary file 1 [file pharmaceutics-15-00106-s001.zip]

Archive with 1 entries (1 files):
- pharmaceutics-2030333-supplementary.pdf
